# Supplementary material for: Surface Display of Multiple Metal-Binding Domains in Deinococcus radiodurans Alleviates Cadmium and Lead Toxicity in Rice
Source: Int J Mol Sci. 2024 Nov 22;25(23):12570. doi: 10.3390/ijms252312570 (PMC11640945; doi:10.3390/ijms252312570)
Supplement: Supplementary file 1 [file ijms-25-12570-s001.zip]

Archive with 1 entries (1 files):
- ijms-3310953-supplementary.pdf
